# Supplementary material for: Construction of TF-lncRNA-miRNA-mRNA Regulatory Network Affecting Sow Reproduction Based on QTLs for Corpus Luteum Number
Source: Animals (Basel). 2026 Jun 1;16(11):1693. doi: 10.3390/ani16111693 (PMC13255673; doi:10.3390/ani16111693)
Supplement: Supplementary file 1 [file animals-16-01693-s001.zip]

Archive with 2 entries (1 files):
- animals-4313500-supplementary/
- animals-4313500-supplementary/Supplementary Tables.xlsx
