# Supplementary material for: Construction of TF-lncRNA-miRNA-mRNA Regulatory Network Affecting Sow Reproduction Based on QTLs for Corpus Luteum Number
Source: Animals (Basel). 2026 Jun 1;16(11):1693. doi: 10.3390/ani16111693 (PMC13255673; doi:10.3390/ani16111693)
Supplement: Supplementary file 1 [file animals-16-01693-s001.zip › animals-4313500-supplementary/Supplementary Tables.xlsx]

## Sheet: Table S1
Table S1 Primers for qRT-PCR
Genes	Primer sequence (5' to 3')	Usage	NCBI accession number
LOC102167554	F: CAGGGCAGTGGCATCATTCT R: TCAGAGAGCAAGAGCACAGCC	qRT-PCR	XR_002336318.1
ESRP1	F: TGGTTGGTTACCGCCTTTTG R: GTGGGGTGGAAGTGAGAACGA	qRT-PCR	XM_021089092.1
NEUROG2	F: GGCGTGTTTACCGAAGTGCG R: TTCAGAACAGCAAAAACGCAATC	qRT-PCR	XM_021101670.1
SNAI2	F: TGCCTGTCATTCCACAACCG R: CTTGGATGAGGTGTCGGATGG	qRT-PCR	XM_005663090.3
FXR	F: AGGATTTGAGAGAGGCGTGTG R: GCTGTAACTCCAGCAACCTTCC	qRT-PCR	XM_021071238.1
ERBB4	F: GAAATCCTAAATGGCGGAGTCTA R: CCATTTGTTGACACCAGCGT	qRT-PCR	XM_021075968.1
LOC102167796	F: CAGTGCGTGGATTTTGCGAG R: CAGGATGCCAAGACAGATGCTC	qRT-PCR	XR_002342258.1
GAPDH	F: GGACTCATGACCACGGTCCAT R: TCAGATCCACAACCGACACGT	qRT-PCR	XM_021091114.1

## Sheet: Table S2
Table S2 Pedication of subcellular localization of lncRNAs
Name	Cytoplasm	Nucleus	Ribosome	Cytosol	Exosome	Subcellular localization
LOC100521518	0.2952	0.1841	0.1856	0.1331	0.2021	Cytoplasm
LOC100624406	0.8992	0.0276	0.0137	0.0569	0.0026	Cytoplasm
LOC102162007	0.8898	0.0208	0.018	0.0695	0.0019	Cytoplasm
LOC102157484	0.5074	0.3953	0.0095	0.0378	0.05	Cytoplasm
LOC102162300	0.6382	0.2084	0.0285	0.0708	0.0541	Cytoplasm
LOC100515492	0.6615	0.0517	0.0206	0.2431	0.0232	Cytoplasm
LOC102160564	0.6482	0.1358	0.0487	0.0195	0.1478	Cytoplasm
LOC102165023	0.8948	0.0349	0.0138	0.055	0.0015	Cytoplasm
LOC102157581	0.3714	0.0731	0.1458	0.1825	0.2272	Cytoplasm
LOC100737186	0.8948	0.0308	0.0193	0.0532	0.002	Cytoplasm
LOC102157630	0.8889	0.0772	0.0114	0.0178	0.0047	Cytoplasm
LOC102158687	0.5728	0.3445	0.0109	0.0126	0.0591	Cytoplasm
LOC102159985	0.7033	0.1673	0.0221	0.0522	0.0551	Cytoplasm
LOC102161480	0.7722	0.1213	0.0171	0.042	0.0474	Cytoplasm
LOC102163402	0.5406	0.0499	0.036	0.3263	0.0472	Cytoplasm
LOC102167309	0.4427	0.3369	0.0481	0.0272	0.1451	Cytoplasm
LOC102166108	0.5463	0.2678	0.0377	0.0825	0.0656	Cytoplasm
LOC102167796	0.6989	0.1826	0.0218	0.0509	0.0457	Cytoplasm
LOC102167472	0.4291	0.0448	0.0705	0.4254	0.0301	Cytoplasm
LOC102164703	0.6488	0.1216	0.0268	0.0711	0.1317	Cytoplasm
LOC102160389	0.8963	0.0345	0.0186	0.045	0.0055	Cytoplasm
LOC102167943	0.888	0.0482	0.0192	0.0362	0.0084	Cytoplasm
LOC100519283	0.3177	0.3046	0.0447	0.1828	0.1502	Cytoplasm
LOC102160748	0.7033	0.246	0.0119	0.0326	0.0062	Cytoplasm
LOC100515112	0.7331	0.1077	0.0291	0.0994	0.0307	Cytoplasm
LOC102161969	0.9054	0.0321	0.0133	0.0469	0.0023	Cytoplasm
LOC102162462	0.3625	0.1375	0.221	0.1425	0.1365	Cytoplasm
LOC102157766	0.7984	0.0623	0.0261	0.0689	0.0443	Cytoplasm
LOC102167554	0.8371	0.0758	0.0166	0.0471	0.0235	Cytoplasm
LOC100516731	0.8848	0.0231	0.0192	0.0711	0.0018	Cytoplasm
LOC100737961	0.6613	0.0586	0.0376	0.073	0.1694	Cytoplasm
LOC102163680	0.4411	0.2949	0.0464	0.1025	0.1151	Cytoplasm
LOC100516145	0.4335	0.1216	0.0745	0.3618	0.0086	Cytoplasm
LOC102167065	0.8201	0.1512	0.0083	0.0154	0.0051	Cytoplasm

## Sheet: Table S3
Table S3 miRNAs located in QTLs for corpus luteum number
Name	Chromosomes
miR-100	9
miR-10B	15
miR-1224	13
miR-124A-1	4
miR-125B-1	9
miR-128-1	15
miR-128-2	13
miR-129B	18
miR-133B	7
miR-135-1	13
miR-137	4
miR-138	13
miR-148A	18
miR-149	15
miR-155	13
miR-15B	13
miR-16-1	13
miR-182	18
miR-183	18
miR-1839	7
miR-184	7
miR-191	13
miR-199A-1	9
miR-205	9
miR-206	7
miR-208B	7
miR-214	9
miR-216-1	3
miR-217-1	3
miR-219A	7
miR-23B	10
miR-24-2	10
miR-27B	10
miR-28	13
miR-29A	18
miR-29B-1	18
miR-29B-2	9
miR-29C	9
miR-335	18
miR-365-1	3
miR-425	13
miR-4334	15
miR-4337	18
miR-489	9
miR-490-1	18
miR-574	8
miR-671	18
miR-7135	3
miR-7136	7
miR-7137	3
miR-7141	15
miR-7-2	10
miR-7857	7
miR-885	13
miR-9-3	7
miR-95	8
miR-96	18
miR-9789	3
miR-9792	8
miR-9796	3
miR-9804	9
miR-9805	13
miR-9807	7
miR-9811	3
miR-9818	9
miR-9826	15
miR-9837	7
miR-9839	4
miR-9840	8
miR-9843	8
miR-9846	8
miR-9848	7
miR-9850	13
miR-9858	4
miR-99A	13
miR-let-7A-1	9
miR-let-7A-2	3
miR-let-7C	13
miR-let-7D	3
miR-let-7F-2	3
miR-let-7G	13

## Sheet: Table S4
Table S4 mRNAs targeted by miRNAs located within QTL for corpus luteum number
Symbol	Description	Chromosomes	Annotation Genomic Range Start	Annotation Genomic Range Stop	Orientation
KBTBD8	kelch repeat and BTB domain containing 8	13	48486919	48499992	plus
CLDN16	claudin 16	13	127808599	127831081	plus
CBLL1	Cbl proto-oncogene like 1	9	107456261	107474615	plus
PIK3CB	phosphatidylinositol-4,5-bisphosphate 3-kinase catalytic subunit beta	13	79427033	79610840	minus
THRB	thyroid hormone receptor beta	13	10900716	11360587	minus
UBE2W	ubiquitin conjugating enzyme E2 W	4	62046568	62084679	plus
AHR	aryl hydrocarbon receptor	9	86511866	86555950	plus
PRSS22	serine protease 22	3	39365798	39376909	minus
GPR158	G protein-coupled receptor 158	10	49862312	50202748	minus
SLC4A5	solute carrier family 4 member 5	3	68733379	68819293	plus
SEPHS1	selenophosphate synthetase 1	10	48359379	48385787	plus
RALB	RAS like proto-oncogene B	15	31064341	31118437	minus
GSK3B	glycogen synthase kinase 3 beta	13	140136109	140370197	plus
FAM3C	FAM3 metabolism regulating signaling molecule C	18	25569356	25612072	plus
UBE2H	ubiquitin conjugating enzyme E2 H	18	18819612	18932909	plus
CWC22	CWC22 spliceosome associated protein homolog	15	85541158	85605837	minus
LRRC1	leucine rich repeat containing 1	7	26860138	26989664	minus
SCN7A	sodium voltage-gated channel alpha subunit 7	15	72946147	73026656	minus
ESRP1	epithelial splicing regulatory protein 1	4	41993944	42061706	minus
MED12L	mediator complex subunit 12L	13	91271588	91625867	plus
PPP4R2	protein phosphatase 4 regulatory subunit 2	13	54324978	54378277	plus
SLC39A10	solute carrier family 39 member 10	15	99584830	99724621	plus
HS3ST2	heparan sulfate-glucosamine 3-sulfotransferase 2	3	23255936	23366570	minus
FNDC3B	fibronectin type III domain containing 3B	13	110587464	110931687	plus
JPH1	junctophilin 1	4	61628304	61716550	plus
KMT2C	lysine methyltransferase 2C	18	4993213	5279668	plus
GULP1	GULP PTB domain containing engulfment adaptor 1	15	92988094	93252188	plus
AP1S1	adaptor related protein complex 1 subunit sigma 1	3	8880993	8887806	plus
ERBB4	erb-b2 receptor tyrosine kinase 4	15	113966573	115096984	minus
WWC2	WW and C2 domain containing 2	15	44615731	44802717	plus
PTPRZ1	protein tyrosine phosphatase receptor type Z1	18	25046027	25228276	minus
SYNGR3	synaptogyrin 3	3	39975067	39981537	minus
DCBLD2	discoidin, CUB and LCCL domain containing 2	13	160063742	160160054	plus
RAPH1	Ras association (RalGDS/AF-6) and pleckstrin homology domains 1	15	106900826	106997795	minus
ITGA8	integrin subunit alpha 8	10	46132887	46303659	plus
SMARCA5	SWI/SNF related, matrix associated, actin dependent regulator of chromatin, subfamily a, member 5	8	84184572	84224943	minus
ARHGEF3	Rho guanine nucleotide exchange factor 3	13	38582618	38925599	minus
PTER	phosphotriesterase related	10	45368515	45440294	minus
ITM2C	integral membrane protein 2C	15	131614887	131627428	plus
E2F5	E2F transcription factor 5	4	51478399	51512617	minus
FXR1	FMR1 autosomal homolog 1	13	118839314	118899804	plus
CUL1	cullin 1	9	109454523	109559114	minus
PPP1R2	protein phosphatase 1 regulatory inhibitor subunit 2	13	132460186	132489490	minus
BMPR2	bone morphogenetic protein receptor type 2	15	105971577	106132496	plus
SERPINE2	serpin family E member 2	15	125748383	125777788	minus
MBNL1	muscleblind like splicing regulator 1	13	92491778	92696235	plus
IGFBP1	insulin like growth factor binding protein 1	18	50018487	50022799	minus
PLAG1	PLAG1 zinc finger	4	75646585	75696718	plus
SLC20A1	solute carrier family 20 member 1	3	43844716	43860547	minus
NLGN1	neuroligin 1	13	111851007	112727202	plus
CFTR	CF transmembrane conductance regulator	18	28627717	28818209	minus
ACVR2B	activin A receptor type 2B	13	23237699	23276086	plus
SOWAHC	sosondowah ankyrin repeat domain family member C	3	46547226	46552659	plus
ZNF800	zinc finger protein 800	18	20834519	20858614	plus
EIF4A2	eukaryotic translation initiation factor 4A2	13	124582822	124589296	plus
PON2	paraoxonase 2	9	75027270	75051441	minus
CARF	calcium responsive transcription factor	15	106410245	106482502	plus
LHFPL3	LHFPL tetraspan subfamily member 3	9	104269664	104828686	plus
YTHDC1	YTH N6-methyladenosine RNA binding protein C1	8	66086528	66122717	plus
ADAMTSL3	ADAMTS like 3	7	51006356	51363855	minus
PDE12	phosphodiesterase 12	13	39395517	39402653	plus
CNOT6L	CCR4-NOT transcription complex subunit 6 like	8	73191721	73335779	minus
RBPJ	recombination signal binding protein for immunoglobulin kappa J region	8	19933035	20166746	plus
PDZRN3	PDZ domain containing ring finger 3	13	54659657	54904742	minus
ARIH1	ariadne RBR E3 ubiquitin protein ligase 1	7	60707483	60824117	minus
NKTR	natural killer cell triggering receptor	13	26125064	26176395	plus
FN1	fibronectin 1	15	117658158	117737145	minus
OSBPL3	oxysterol binding protein like 3	18	47298303	47491248	plus
C1QTNF7	C1q and TNF related 7	8	10658430	10756561	plus
ITGA6	integrin subunit alpha 6	15	78504108	78591779	plus
ITGB8	integrin subunit beta 8	9	89342245	89450701	plus
GLCCI1	glucocorticoid induced 1	9	78218180	78334085	plus
G3BP2	G3BP stress granule assembly factor 2	8	71273125	71363474	minus
HNRNPA2B1	heterogeneous nuclear ribonucleoprotein A2/B1	18	46205164	46215861	plus
AKAP6	A-kinase anchoring protein 6	7	66913541	67462147	minus
HSPA14	heat shock protein family A (Hsp70) member 14	10	46908161	46935323	minus
SLC25A27	solute carrier family 25 member 27	7	41426161	41457887	plus
ANKRD44	ankyrin repeat domain 44	15	100868469	101211172	minus
LRP2	LDL receptor related protein 2	15	75565299	75754604	minus
FZD8	frizzled class receptor 8	10	58093980	58096790	minus
ADAMTS3	ADAM metallopeptidase with thrombospondin type 1 motif 3	8	68675067	68948537	minus
GLS	glutaminase	15	95513414	95606029	plus
CLDN1	claudin 1	13	127714857	127730628	minus
AUTS2	activator of transcription and developmental regulator AUTS2	3	13565439	14794365	plus
ERI1	exoribonuclease 1	15	56091790	56123520	minus
NRP1	neuropilin 1	10	56280673	56430832	minus
ACTL6A	actin like 6A	13	117598415	117627311	plus
MPP7	MAGUK p55 scaffold protein 7	10	39532374	39798357	minus
SEMA3A	semaphorin 3A	9	95934937	96387950	plus
NRP2	neuropilin 2	15	108974246	109092316	plus
CBLB	Cbl proto-oncogene B	13	153480525	153700115	plus
ZIC1	Zic family member 1	13	87740769	87750258	plus
GDAP1	ganglioside induced differentiation associated protein 1	4	61577413	61596106	minus
RAB6B	RAB6B, member RAS oncogene family	13	75012267	75075324	minus
CD2AP	CD2 associated protein	7	42218016	42332523	plus
RAB11FIP3	RAB11 family interacting protein 3	3	41211683	41284998	minus
CNNM4	cyclin and CBS domain divalent metal cation transport mediator 4	3	56814823	56858460	minus
PTCH1	patched 1	10	26627165	26703225	plus
BMPER	BMP binding endothelial regulator	18	39417830	39664010	minus
RSBN1L	round spermatid basic protein 1 like	9	102366605	102435215	minus
MAP3K2	mitogen-activated protein kinase kinase kinase 2	15	25087479	25184106	plus
ZNF322	zinc finger protein 322	7	21128040	21143404	minus
ELOVL6	ELOVL fatty acid elongase 6	8	112038670	112190079	plus
APLP2	amyloid beta precursor like protein 2	9	56798781	56871849	plus
FYTTD1	forty-two-three domain containing 1	13	134363646	134402632	plus
RNF149	ring finger protein 149	3	53032432	53067354	plus
UBE3C	ubiquitin protein ligase E3C	18	1542454	1654274	minus
CTNNA2	catenin alpha 2	3	63205073	64417990	minus
KDM3A	lysine demethylase 3A	3	58300109	58355000	minus
